# Supplementary material for: Awareness and Risk Behaviors Associated with Tribulus terrestris (Tt), Dietary Supplements, and Anabolic Steroids: Evidence from an Italian Questionnaire-Based Study
Source: Nutrients. 2026 Jan 13;18(2):253. doi: 10.3390/nu18020253 (PMC12844756; doi:10.3390/nu18020253)
Supplement: Supplementary file 1 [file nutrients-18-00253-s001.zip]

Archive with 1 entries (1 files):
- nutrients-4080988-supplementary.pdf
